# Supplementary material for: Synthesis and Bioevaluation of Chalcones as Broad-Spectrum Antiviral Compounds Against Single-Stranded RNA Viruses
Source: Biomolecules. 2025 Sep 5;15(9):1285. doi: 10.3390/biom15091285 (PMC12467382; doi:10.3390/biom15091285)
Supplement: Supplementary file 1 [file biomolecules-15-01285-s001.zip]

Archive with 1 entries (1 files):
- biomolecules-3820480-supplementary.pdf
